# Supplementary material for: HIV trends and disparities by gender and urban–rural residence among adolescents in sub-Saharan Africa
Source: Reprod Health. 2021 Jun 17;18(Suppl 1):120. doi: 10.1186/s12978-021-01118-7 (PMC8210344; doi:10.1186/s12978-021-01118-7)
Supplement: Supplementary file 1 — Additional file1. National surveys with HIV testing with year of completion, xls, 33-countries table checklist. [file 12978_2021_1118_MOESM1_ESM.xlsx]

## Sheet: Additional file 1
Additional file 1. National surveys with HIV testing with year of completion
Subregion	Country	< 2010	2010-2014	2015-2018	Higher(H) / Lower(L) prevalence group	HIV trends	Behavioural trends
Eastern	Burundi		2010	2016	L	Yes	Yes
	Comoros		2012		L
	Ethiopia	2005	2010	2016, 2016	L	Yes	Yes
	Kenya	2008*	2012*		H		Yes
	Rwanda	2005	2010	2015, 2019	L	Yes
	Tanzania	2004	2010	2017	H	Yes	Yes
	Uganda	2005	2011	2017	H	Yes	Yes
Southern	Eswatini	2007	2011	2017	H
	Lesotho	2009	2014	2017	H	Yes	Yes
	Malawi	2004	2010	2016, 2016	H	Yes	Yes
	Mozambique	2009		2015	H	Yes	Yes
	Namibia		2013	2017	H		Yes
	South Africa	2008*	2012*	2017*	H
	Zambia	2008	2014	2016	H	Yes	Yes
	Zimbabwe	2006	2011	2016, 2016	H	Yes	Yes
Central	Angola			2016	L
	Cameroon	2004	2011	2017	H	Yes	Yes
	Chad			2015	L	Yes
	Congo		2009		L
	DR Congo	2007	2014		L	Yes	Yes
	Gabon		2012		L
West	Burkina Faso	2003	2010		L	Yes	Yes
	Cote d'Ivoire	2005	2012	2018	L	Yes	Yes
	Gambia		2013		L
	Ghana	2003	2014		L	Yes	Yes
	Guinea	2005	2012	2018	L	Yes	Yes
	Liberia	2007	2013		L	Yes	Yes
	Mali	2006	2013		L	Yes	Yes
	Niger	2006	2012		L	Yes	Yes
	Nigeria*	2006*	2012*	2018*	L		Yes (DHS)
	Senegal	2005	2011	2017	L	Yes	Yes
	Sierra Leone	2008	2013		L	Yes	Yes
	Togo		2014		L
All surveys are DHS or AIS national surveys unless:
Italics indicate Population HIV Indicator Assessment (PHIA) survey
* Denotes other type of survey
