# Supplementary material for: HIV trends and disparities by gender and urban–rural residence among adolescents in sub-Saharan Africa
Source: Reprod Health. 2021 Jun 17;18(Suppl 1):120. doi: 10.1186/s12978-021-01118-7 (PMC8210344; doi:10.1186/s12978-021-01118-7)
Supplement: Supplementary file 2 — Additional file2. Correlation between HIV prevalence at ages 15–19 and 15–24 by gender, xls, 02 figures for females (A) and males (B). [file 12978_2021_1118_MOESM2_ESM.xlsx]

## Sheet: Additional file 2
	Additional file 2. Correlation between HIV prevalence at ages 15-19 and 15-24 by gender
		Females
		15-19	15-24	7.85
		7.2	13.9	13.9
		5.7	11.1	11.1
		5.4	13.1	13.1
		2	3.4	3.4
		3.3	4.9	4.9
		6.5	9.8	9.8
		4.7	5.4	5.4
		5.8	10.5	10.5
		5.9	11.6	11.6
		3.3	5.7	5.7
		4.8	7.7	7.7
		3.9	5.9	5.9
		4	6.8	6.8
				2.45
		0.7	0.8	0.8
		0.4	0.3	0.3
		1.1	2.8	2.8
		1.2
		1	2.1	2.1
		1.3	2.7	2.7
		1.8	3.3	3.3
		3	4.9	4.9
		0.8	1.1	1.1
		0.1	0.3	0.3
		1.2	2	2
		2	2.7	2.7
		1.2	1.4	1.4
		0.7	1	1
		1.5	2.4	2.4
		0.8	1.2	1.2
		0.9	1.3	1.3
				0.85
		0.1	0.3	0.3
		0.6	0.9	0.9
		0.8	2.2	2.2
		0.4	0.4	0.4
		0.3	1.5	1.5
		1.2	1.1	1.1
		0.2	1.4	1.4
		0.8	1.1	1.1
		0	0.1	0.1
		0.7	0.7	0.7
		0	0.2	0.2
		1.5	1.4	1.4
		0.4	0.8	0.8
		Males
		15-19	15-24
		3.9	4.1
		2.8	3.4
		4.8	6
		0.9	1.5
		1	1
		1.5	3.2
		2.7	2.5
		4.7	4.7
		4.1	3.4
		1.6	1.8
		4.1	5.4
		3.2	3
		2.5	2.9
		1	0.6
		0	0.1
		0.9	1.1
		0.5
		0.4	0.6
		0.8	1.2
		0.5	0.8
		1.7	2.1
		0.6	0.7
		0	0.1
		0.2	0.4
		0.4	0.5
		0.4	0.7
		0.2	0.4
		0.4	0.4
		0.4	0.5
		0.3	0.6
		0.4	0.5
		0.4	0.3
		0.1	0.3
		0.3	0.2
		0.2	0.2
		0.9	0.6
		1	0.8
		0.3	0.3
		0	0
		0.1	0.2
		0	0.1
		0.7	0.7
		0.1	0.3
