# Supplementary material for: HIV trends and disparities by gender and urban–rural residence among adolescents in sub-Saharan Africa
Source: Reprod Health. 2021 Jun 17;18(Suppl 1):120. doi: 10.1186/s12978-021-01118-7 (PMC8210344; doi:10.1186/s12978-021-01118-7)
Supplement: Supplementary file 3 — Additional file3. HIV prevalence 15–19-year-old girls and boys with confidence intervals, by country. [file 12978_2021_1118_MOESM3_ESM.xlsx]

## Sheet: Table 1
Additional file 3. HIV prevalence 15-19-year-old girls and boys with confidence intervals, by country.
Country	Survey year		Girls, 15-19					Boys, 15-19						AARC
	First	Last	First	95% CI	Last	95% CI	p-value	First	95% CI	Last	95% CI	p-value		Girls	Boys
Eastern & Southern Africa
Eswatini	2007	2017	10.1	8.1;12.1	7.2	5.4; 9.0	0.0343558	1.9	0.9; 2.8	3.9	2.5; 5.4	0.590993		-3.38454	7.19123
Ethiopia	2005	2016	0.7	0.1; 1.3	0.4	0.1; 0.7	0.387477	0.1	0.0; 0.4	0	0.0; 0.0	0.524134		-5.08742
Kenya	2003	2018	3	1.7; 4.3	1.2	na		0.4	0.0; 0.8	0.5	na			-6.1086	1.48762
Lesotho	2004	2017	7.8	5.6;10.1	5.7	4.1; 7.2	0.130386	2.3	0.7; 3.9	2.8	1.8; 3.8	1.29717		-2.41275	1.51316
Malawi	2004	2016	3.7	1.9; 5.5	2	1.2; 2.8	0.0904286	0.4	0.0; 1.0	0.9	0.4; 1.4	1.27724		-5.12655	6.75775
Mozambique	2009	2015	7.1	4.7; 9.5	6.5	4.7; 8.4	0.708229	2.7	1.4; 4.1	1.5	0.5; 2.4	0.152027		-1.47154	-9.79644
Namibia		2017			4.7	3.5; 5.9				2.7	0.9; 3.1
South Africa	2008	2016	6.7	na	5.9	3.5; 8.4		2.5	na	4.1	0.8; 7.5			-1.58944	6.1837
Tanzania	2004	2017	2.1	1.2; 3.0	1	0.6; 1.5	0.0318692	2.1	1.1; 3.1	0.4	0.0; 0.7	0.00146563		-5.70721	-12.7556
Uganda	2005	2017	2.6	1.8; 3.4	1.8	1.2; 2.4	0.116829	0.3	0.0; 0.5	0.5	0.2; 0.7	1.3335		-3.06437	4.25688
Zambia	2007	2018	5.7	4.3; 7.2	2.6	1.9; 3.2	0.000117186	3.6	2.2; 5,0	1.2	0.7; 1.7	0.00160607		-7.13595	-9.98738
Zimbabwe	2006	2016	6.2	4.7; 7.7	3.9	3.1; 4.7	0.00801398	3.1	2.0; 4.2	3.2	2.3; 4.2	1.09523		-4.63573	0.317487
Median all		2017			3.25					1.35
Median (if 2 data points)	2005	2017	5.7		2.6			2.1		1.2				-6.54129	-4.66346		2.16667	2.71429
West & Central Africa
Angola		2016			0.8	0.1; 1.5				0.6	0.0; 1.2
Burkina Faso	2003	2010	0.9	0.2; 1.6	0.1	0.0; 0.4	0.0391777	0.7	0.0; 1.5	0.4	0.0; 0.9	0.544168		-31.3889	-7.99451
Burundi	2010	2017	0.2	0.0; 0.5	0.1	0.0; 0.2	0.546505	0.3	0.0; 0.7	0	0.0; 0.0	0.141859		-9.9021
Cameroon	2004	2018	2.1	1.3; 3.0	1.2	na		0.6	0.2; 1.1	0.2	na			-3.99726	-7.84723
Chad		2015			1.2	0.5; 1.8				0.4	0.0; 0.7
Cote d'Ivoire	2005	2018	0.4	0.0; 0.9	0.6	na		0.2	0.0; 0.6	0.4	na	1.3541		3.11896	5.3319
DR Congo	2007	2014	0.7	0.1; 1.3	0.7	0.0; 1.6	1	1.7	0.0; 3.4	0.2	0.0; 1.4	0.15827		0	-30.5724
Gabon		2012			1.5	0.1; 2.9				0.4	0.0; 0.8
Gambia		2013			0.4	0.0; 0.9				0.3	0.0; 0.9
Ghana	2003	2014	0.5	0.1; 1.0	0.3	0.0; 0.7	0.551639	0.2	0.0; 0.6	0.2	0.0; 0.5	1		-4.64387	0
Guinea	2005	2018	0.9	0.1; 1.7	1.2	0.5; 1.8	0.580203	0.5	0.0; 1.1	0.9	0.1; 1.6	1.36192		2.21294	4.52144
Liberia	2007	2013	1.3	0.5; 1.2	0.2	0.0; 0.6	0.0281889	0.4	0.0; 1.0	1	0.0; 2.1	1.35866		-31.1967	15.2715
Mali	2006	2013	0.6	0.1; 1.2	0.8	0.1; 1.5	0.672748	0.7	0.1; 1.3	0.3	0.0; 0.9	0.361458		4.10974	-12.1043
Niger	2006	2012	0	0.0; 0.0	0	0.0; 0.0		0	0.0; 0.0	0	0.0; 0.0
Nigeria		2018			0.7	na				0.1	na
Rwanda	2005	2015	0.7	0.2; 1.6	0.9	0.4; 1.4	0.716556	0.3	0.0; 0.6	0.3	0.0; 0.6	1		2.51314	0
Senegal	2005	2017	0.2	0.0; 0.4	0	0.0; 0.1	0.0792268	0	0.0; 0.0	0	0.0; 0.1	1
Sierra Leone	2008	2013	1.3	0.3; 2.2	1.5	0.8; 2.2	0.752701	0	0.0; 0.0	0.7	0.2; 1.1	0.311973		2.86202
Togo		2014			0.4	0.0; 0.8				0.1	0.0; 0.3	1.3541
Median all		2014			0.7					0.3
Median (if 2 data points)	2005	2014	0.65		0.45			0.3		0.3				-4.08583	0
																	2.33333	1.66667
