# Supplementary material for: HIV trends and disparities by gender and urban–rural residence among adolescents in sub-Saharan Africa
Source: Reprod Health. 2021 Jun 17;18(Suppl 1):120. doi: 10.1186/s12978-021-01118-7 (PMC8210344; doi:10.1186/s12978-021-01118-7)
Supplement: Supplementary file 4 — Additional file4. HIV Incidence at ages 15–24 by gender, xls, 04 tables and 01 figure. [file 12978_2021_1118_MOESM4_ESM.xlsx]

## Sheet: Additional File 3rev
	Additional File 4. HIV prevalence among girls and boys by age group, PHIA and other surveys.
			Age group
		Country	5-9 years		10-14 years		15-19 years			Difference 15-19 and 10-14 yrs
			HIV	95% CI	HIV	95% CI	HIV	95% CI		Z-score	p-value
	Females	Cameroon	0.6	na	0.3	na	1.2	na
		Eswatini	2.7	1.1; 4.2	3.4	1.8; 5.1	7.2	5.4; 9.0		3.09261	0.00203729
		Kenya	1.1	na	0.8	na	1.2	na
		Lesotho	2.9	1.7; 4.1	3.3	1.8; 4.8	5.7	4.1; 7.2		2.14484	0.0316952
		Malawi	1.8	0.7; 2.8	2.2	1.0; 3.3	2	1.2; 2.8		0.279822	0.791991
		Namibia	1.5	0.7; 2.3	1.6	0.6; 2.6	4.7	3.5; 5.9		3.88976	0.000113565
		Rwanda	na		0.5		0.8
		Tanzania	0.5	0.1; 0.8	0.3	0.1; 0,6	1	0.6; 1.5		2.66521	0.00770457
		Uganda	0.6	0.1; 1.1	0.8	0.2; 1.4	1.8	1.2; 2.4		2.30988	0.0207382
		Zambia	1.3	0.7; 2.0	1	0.4;1.7	3.3	2.5; 4.2		4.2129	3.03099e-05
		Zimbabwe	1.3	0.6; 3.7	2.8	1.5; 3.0	3.9	2.3; 4.2		1.06186	0.292171
		Median	1.3		1		2
			5-9 years		10-14 years		15-19 years
	Males	Cameroon	0.2		0.01		0.2
		Eswatini	3.1	1.4; 4.8	4.7	2.8; 6.5	3.9	2.5; 5.4		0.675856	0.509355
		Kenya	0.5	na	1.3	na	0.5	na
		Lesotho	0.9	0.1; 1.6	3.1	1.7; 4.4	2.8	1.8; 3.8		0.349994	0.739409
		Malawi	1.4	0.6; 2.2	2	0.9; 3.2	0.9	0.4; 1.4		1.71931	0.0852262
		Namibia	0.9	0.3; 1.5	2.3	1.1; 3.4	2.7	1.9; 3.6		0.559643	0.58769
		Rwanda	na		0.3		0.4
		Tanzania	0.5	0.0; 0.9	0.3	0.1; 0.6	0.4	0.0; 0.7		0.415519	0.690906
		Uganda	0.2	0.0; 0.6	0.3	0.0; 0.9	0.5	0.2; 0.8		0.584359	0.570616
		Zambia	2.2	1.3; 3.1	0.7	0.4; 1.4	1.6	1.0; 2.2		1.91333	0.0553125
		Zimbabwe	2.2	0.6; 3.7	2.2	1.4; 3.0	3.2	2.3; 4.2		1.62769	0.103395
		Median	0.9		1.3		0.9
