# Supplementary material for: HIV trends and disparities by gender and urban–rural residence among adolescents in sub-Saharan Africa
Source: Reprod Health. 2021 Jun 17;18(Suppl 1):120. doi: 10.1186/s12978-021-01118-7 (PMC8210344; doi:10.1186/s12978-021-01118-7)
Supplement: Supplementary file 5 — Additional file5. HIV prevalence at 5–9, 10–14 and 15–19 years, xls. [file 12978_2021_1118_MOESM5_ESM.xlsx]

## Sheet: Additional file 4 HIV Incidence
Additional File 5. HIV incidence among females and males 15-24 years, PHIA and other surveys.
Based on limiting Antigen (Lag) + viral load + ARVs algorithm
	Males, 15-24		Female, 15-24		Ratio F/M
Eswatini 2016-7	0.52	0.00, 1.14	1.67	0.62, 2.71	3.21154
South Africa 2017	0.49	0.27,0.71	1.51	1.31,1.71	3.08163
Lesotho 2016-7	0.13	0.00, 0.41	1.49	(0.58, 2.39)	11.4615
Zimbabwe 2015-6	0.14	0.00,0.37	0.46	0.09,0.82	3.28571
Zambia 2016	0.08	0.00,0.25	0.94	0.44, 1.44	11.75
Namibia 2017	0.03	0.00,0.14	0.99	0.30-1.68	33
Malawi 2015-6	0.05	0.00, 0.19	0.38	0.09, 1.57	7.6
Uganda 2017-8	0.22	0.01, 0.43	0.46	0.17,0.76	2.09091
Tanzania 2016-7	0	0.00,0.23	0.14	0.00, 0.31
		Incidence	Error
Males 15-24 years	Eswatini 2016-7	0.52	0.52	0.62
	South Africa 2017	0.49	0.22	0.22
	Lesotho 2016-7	0.13	0.13	0.28
	Zimbabwe 2015-6	0.14	0.14	0.23
	Zambia 2016	0.08	0.08	0.17
	Namibia 2017	0.03	0.03	0.11
	Malawi 2015-6	0.05	0.05	0.14
	Uganda 2017-8	0.22	0.21	0.21
	Tanzania 2016-7	0	0	0.23
Females 15-24 years	Eswatini 2016-7	1.67	1.05	1.04
	South Africa 2017	1.51	0.2	0.2
	Lesotho 2016-7	1.49	0.91	0.9
	Zimbabwe 2015-6	0.46	0.37	0.36
	Zambia 2016	0.94	0.5	0.5
	Namibia 2017	0.99	0.69	0.69
	Malawi 2015-6	0.38	0.29	1.19
	Uganda 2017-8	0.46	0.29	0.3
	Tanzania 2016-7	0.14	0.14	0.17
