# Supplementary material for: HIV trends and disparities by gender and urban–rural residence among adolescents in sub-Saharan Africa
Source: Reprod Health. 2021 Jun 17;18(Suppl 1):120. doi: 10.1186/s12978-021-01118-7 (PMC8210344; doi:10.1186/s12978-021-01118-7)
Supplement: Supplementary file 6 — Additional file6. Urban–rural HIV prevalence trends in adolescents by sex, 15–24 years, xls, 02 tables. [file 12978_2021_1118_MOESM6_ESM.xlsx]

## Sheet: Export Summary
	This document was exported from Numbers. Each table was converted to an Excel worksheet. All other objects on each Numbers sheet were placed on separate worksheets. Please be aware that formula calculations may differ in Excel.
	Numbers Sheet Name	Numbers Table Name	Excel Worksheet Name
	Females 15-24_v3
		Table 1	Females 15-24_v3
	Males 15-24_v3
		Table 1	Males 15-24_v3

## Sheet: Females 15-24_v3
Additional file 6. Urban-rural HIIV prevalence trends in adolescents girls and young females
Country	Year		First	prev	lb	ub	Last	prev	lb	ub	Females Urban (First-Last)					First	prev	lb	ub	Last	prev	lb	ub	Females Rur Fist-Last
	First	Last	Urban				Urban				SE1	SE2	Setot	Z	p value	Rur				Rur				SE1	SE2	Setot	Z	p value
Eastern and southern Africa
Eswatini	2007		27.0 (CI: 22.3 – 31.7)	27.0	22.3	31.7					2.39796	0	2.39796	11.2596	3.88463e-27	21.3 (CI: 18.8 – 23.9)	21.3	18.8	23.9					1.30102	0	1.30102	16.3718	3e-54
Ethiopia	2005	2016	3.3 (CI: 1.3 – 5.4)	3.3	1.3	5.4	0.3 (CI: 0.1 – 0.5)	0.3	0.1	0.5	1.04592	0.102041	1.05088	2.85474	0.00435229	0.6 (CI: 0.1 – 1.0)	0.6	0.1	1.0	0.3 (CI: 0.0 – 0.5)	0.3	0.0	0.5	0.229592	0.127551	0.262644	1.14223	0.256216
Kenya	2003		7.6 (CI: 4.9 – 10.2)	7.6	4.9	10.					1.30102	0	1.30102	5.84157	1.03741e-08	5.3 (CI: 3.6 – 7.0)	5.3	3.6	7.0					0.867347	0	0.867347	6.11059	2.24528e-09
Lesotho	2004	2014	21.3 (CI: 14.6 – 28.1)	21.3	14.6	28.1	16.3 (CI: 11.6 – 20.9)	16.3	11.6	20.9	3.44388	2.37245	4.18196	1.19561	0.234121	13.9 (CI: 11.4 – 16.5)	13.9	11.4	16.5	11.5 (CI: 9.1 – 13.9)	11.5	9.1	13.	1.30102	0.994898	1.63783	1.46536	0.143141
Malawi	2004	2016	13.3 (CI: 8.5 – 18.1)	13.3	8.5	18.	9.1 (CI: 5.0 – 13.1)	9.1	5.0	13.	2.42347	2.04082	3.1683	1.32563	0.186092	8.2 (CI: 6.3 – 10.1)	8.2	6.3	10.	3.9 (CI: 3.0 – 4.8)	3.9	3.0	4.8	0.943878	0.459184	1.04964	4.09662	4.92439e-05
Mozambique	2009	2015	14.3 (CI: 10.6 – 18.0)	14.3	10.6	18.0	11.8 (CI: 8.9 – 14.7)	11.8	8.9	14.	1.88776	1.30102	2.29266	1.09044	0.279015	9.2 (CI: 6.6 – 11.8)	9.2	6.6	11.	8.5 (CI: 6.3 – 10.6)	8.5	6.3	10.	1.12245	0.943878	1.46656	0.477308	0.645969
Namibia		2013					4.5 (CI: 2.7 – 6.3)	4.5	2.7	6.3	0	0.918367	0.918367	4.9	1.36896e-06					4.4 (CI: 2.8 – 5.9)	4.4	2.8	5.9	0	0.790816	0.790816	5.56387	4.72759e-08
South Africa		2016					11.6 (CI: 7.1 – 16.2)	11.6	7.1	16.	0	2.27041	2.27041	5.10921	4.93079e-07					11.6 (CI: 8.3 – 15.0)	11.6	8.3	15.	0	1.70918	1.70918	6.78687	3.67168e-11
Tanzania	2004	2012	5.5 (CI: 3.4 – 7.6)	5.5	3.4	7.6	3.9 (CI: 2.2 – 5.7)	3.9	2.2	5.7	1.07143	0.892857	1.39469	1.14721	0.254096	3.2 (CI: 2.2 – 4.2)	3.2	2.2	4.2	2.2 (CI: 1.5 – 2.8)	2.2	1.5	2.8	0.510204	0.331633	0.608513	1.64335	0.100086
Uganda	2005	2011	6.9 (CI: 4.8 – 9.0)	6.9	4.8	9.0	5.9 (CI: 4.2 – 7.6)	5.9	4.2	7.6	1.07143	0.867347	1.3785	0.725429	0.477567	3.8 (CI: 2.9 – 4.7)	3.8	2.9	4.7	4.6 (CI: 3.7 – 5.5)	4.6	3.7	5.5	0.459184	0.459184	0.649384	1.23194	0.219885
Zambia	2007	2018	11.1 (CI: 9.0 – 13.3)	11.1	9.0	13.	7.5 (CI: 5.3 – 9.7)	7.5	5.3	9.7	1.02041	1.12245	1.51695	2.37319	0.0175184	6.2 (CI: 4.5 – 7.9)	6.2	4.5	7.9	4.0 (CI: 3.0 – 4.9)	4.0	3.0	4.9	0.867347	0.484694	0.993589	2.2142	0.0265936
Zimbabwe	2006	2015	11.2 (CI: 9.2 – 13.2)	11.2	9.2	13.	6.6 (CI: 5.3 – 8.0)	6.6	5.3	8.0	0.969388	0.688776	1.18917	3.86825	0.000123623	10.9 (CI: 9.2 – 12.5)	10.9	9.2	12.	6.9 (CI: 5.5 – 8.2)	6.9	5.5	8.2	0.714286	0.688776	0.992278	4.03113	6.44052e-05
West and Central Africa											0	0	0											0	0	0
Angola		2016					1.4 (CI: 0.6 – 2.1)	1.4	0.6	2.1	0	0.382653	0.382653	3.65867	0.000276922					0.5 (CI: 0.1 – 0.9)	0.5	0.1	0.9	0	0.204082	0.204082	2.45	0.0142117
Burkina Faso	2003	2010	2.3 (CI: 0.6 – 4.1)	2.3	0.6	4.1	0.7 (CI: 0.0 – 1.3)	0.7	0.0	1.3	0.892857	0.331633	0.952457	1.67987	0.0926992	0.9 (CI: 0.3 – 1.4)	0.9	0.3	1.4	0.1 (CI: 0.0 – 0.1)	0.1	0.0	0.1	0.280612	0.0255102	0.281769	2.8392	0.00456604
Burundi	2010	2017	2.6 (CI: 1.1 – 4.0)	2.6	1.1	4.0	1.2 (CI: 0.3 – 2.1)	1.2	0.3	2.1	0.739796	0.459184	0.870717	1.60787	0.107711	0.5 (CI: 0.2 – 0.9)	0.5	0.2	0.9	0.1 (CI: 0.0 – 0.3)	0.1	0.0	0.3	0.178571	0.0765306	0.19428	2.05888	0.0391777
Cameroon	2004	2011	5.4 (CI: 4.0 – 6.8)	5.4	4.0	6.8	2.8 (CI: 1.9 – 3.6)	2.8	1.9	3.6	0.714286	0.433673	0.83563	3.11143	0.00191473	3.4 (CI: 2.1 – 4.7)	3.4	2.1	4.7	2.6 (CI: 1.6 – 3.5)	2.6	1.6	3.5	0.663265	0.484694	0.821492	0.973838	0.33529
Chad		2015					4.7 (CI: 2.5 – 6.8)	4.7	2.5	6.8	0	1.09694	1.09694	4.28465	2.23402e-05					0.3 (CI: 0.0 – 0.6)	0.3	0.0	0.6	0	0.153061	0.153061	1.96	0.0496168
Cote d'Ivoire	2005	2012	3.1 (CI: 1.6 – 4.6)	3.1	1.6	4.6	2.5 (CI: 1.3 – 3.6)	2.5	1.3	3.6	0.765306	0.586735	0.96434	0.622187	0.544902	1.6 (CI: 0.4 – 2.8)	1.6	0.4	2.8	1.7 (CI: 0.7 – 2.7)	1.7	0.7	2.7	0.612245	0.510204	0.796964	0.125476	0.907995
DR Congo	2007	2014	0.8 (CI: 0.2 – 1.5)	0.8	0.2	1.5	0.9 (CI: 0.3 – 1.4)	0.9	0.3	1.4	0.331633	0.280612	0.434423	0.23019	0.82937	0.3 (CI: 0.0 – 0.7)	0.3	0.0	0.7	1.1 (CI: 0.0 – 2.6)	1.1	0.0	2.6	0.178571	0.663265	0.686883	1.16468	0.246752
Gabon		2012					2.5 (CI: 1.3 – 3.7)	2.5	1.3	3.7	0	0.612245	0.612245	4.08333	5.20153e-05					1.9 (CI: 0.6 – 3.2)	1.9	0.6	3.2	0	0.663265	0.663265	2.86462	0.00422121
Gambia		2013					0.3 (CI: 0.0 – 0.8)	0.3	0.0	0.8	0	0.204082	0.204082	1.47	0.141859					0.4 (CI: 0.0 – 0.8)	0.4	0.0	0.8	0	0.204082	0.204082	1.96	0.0496168
Ghana	2003	2014	0.9 (CI: 0.3 – 1.6)	0.9	0.3	1.6	1.2 (CI: 0.3 – 2.0)	1.2	0.3	2.0	0.331633	0.433673	0.545942	0.549509	0.594751	1.5 (CI: 0.7 – 2.3)	1.5	0.7	2.3	1.8 (CI: 0.1 – 3.5)	1.8	0.1	3.5	0.408163	0.867347	0.958586	0.312961	0.7671
Guinea	2005	2018	1.9 (CI: 0.6 – 3.2)	1.9	0.6	3.2	1.7 (CI: 0.8 – 2.6)	1.7	0.8	2.6	0.663265	0.459184	0.806703	0.247923	0.816009	0.7 (CI: 0.1 – 1.3)	0.7	0.1	1.3	0.7 (CI: 0.1 – 1.2)	0.7	0.1	1.2	0.306122	0.280612	0.415276	0	1
Liberia	2007	2013	2.5 (CI: 1.5 – 3.5)	2.5	1.5	3.5	1.9 (CI: 0.5 – 3.2)	1.9	0.5	3.2	0.510204	0.688776	0.857158	0.699988	0.493751	0.9 (CI: 0.3 – 1.5)	0.9	0.3	1.5	0.5 (CI: 0.1 – 1.0)	0.5	0.1	1.0	0.306122	0.229592	0.382653	1.04533	0.299969
Mali	2006	2013	0.7 (CI: 0.0 – 1.4)	0.7	0.0	1.4	1.5 (CI: 0.2 – 2.8)	1.5	0.2	2.8	0.357143	0.663265	0.753307	1.06198	0.292114	1.1 (CI: 0.3 – 1.9)	1.1	0.3	1.9	1.0 (CI: 0.3 – 1.7)	1.0	0.3	1.7	0.408163	0.357143	0.542354	0.184381	0.863861
Niger	2006	2012	0.5 (CI: 0.0 – 1.1)	0.5	0.0	1.1	0.4 (CI: 0.0 – 0.9)	0.4	0.0	0.9	0.280612	0.229592	0.362568	0.27581	0.795009	0.5 (CI: 0.0 – 1.0)	0.5	0.0	1.0	0.0 (na)	0.0			0.255102	0	0.255102	1.96	0.0496168
Rwanda	2005	2015	4.1 (CI: 2.4 – 5.7)	4.1	2.4	5.7	2.7 (CI: 1.5 – 4.0)	2.7	1.5	4.0	0.841837	0.637755	1.05613	1.32559	0.186107	1.0 (CI: 0.5 – 1.5)	1.0	0.5	1.5	1.0 (CI: 0.4 – 1.5)	1.0	0.4	1.5	0.255102	0.280612	0.379236	0	1
Senegal	2005	2017	0.5 (CI: 0.0 – 0.9)	0.5	0.0	0.9	0.3 (CI: 0.0 – 0.8)	0.3	0.0	0.8	0.841837	0.204082	0.866221	0.230888	0.828844	0.4 (CI: 0.0 – 0.8)	0.4	0.0	0.8	0.1 (CI: 0.0 – 0.3)	0.1	0.0	0.3	0.204082	0.0765306	0.217959	1.3764	0.169485
Sierra Leone	2008	2013	2.0 (CI: 0.7 – 3.3)	2.0	0.7	3.3	2.0 (CI: 1.2 – 2.9)	2.0	1.2	2.9	0.663265	0.433673	0.79246	0	1	1.0 (CI: 0.2 – 1.8)	1.0	0.2	1.8	0.9 (CI: 0.4 – 1.4)	0.9	0.4	1.4	0.408163	0.255102	0.481326	0.20776	0.846267
Togo		2014					1.3 (CI: 0.5 – 2.1)	1.3	0.5	2.1	0	0.408163	0.408163	3.185	0.00149797					0.4 (CI: 0.0 – 0.8)	0.4	0.0	0.8	0	0.204082	0.204082	1.96	0.0496168
	Bold: non-overlapping 95% confidence intervals
							1.2 (CI: 0.3 - 2.1)
																				0.1 (CI: 0.0 - 0.3)

## Sheet: Males 15-24_v3
Additional file 6. Urban-rural HIIV prevalence trends in adolescents boys and young males
Country	Year		First	prev	lb	ub	Last	prev	lb	ub	Males Urb Firs-Last					First	prev	lb	ub	Last	prev	lb	ub	Males Rur First-Last
	First	Last	Urb				Urb				SE1	SE2	Setot	Z	p value	Rur				Rur				SE1	SE2	Setot	Z	p value
Eastern & Southern Africa																				0.1 (CI: 0.0 - 0.2)
Eswatini	2007		7.2 (CI: 22.3 – 10.1)	7.2	22.3	10.1					-3.11224	0	3.11224	2.31344	0.0205442	5.5 (CI: 4.1 – 6.9)	5.5	4.1	6.9					0.714286	0	0.714286	7.7	7.77296e-14
Ethiopia	2005	2016	0.3 (CI: 0.0 – 0.6)	0.3	0.0	0.6	0.4 (CI: 0.0 – 1.1)	0.4	0.0	1.1	0.153061	0.280612	0.319642	0.31285	0.767183	0.2 (CI: 0.0 – 0.4)	0.2	0.0	0.4	0.0 (CI: 0.0 – 0.1)	0.0	0.0	0.1	0.102041	0.0255102	0.105181	1.90148	0.0568431
Kenya	2003		2.6 (CI: 0.7 – 4.4)	2.6	0.7	4.4					0.943878	0	0.943878	2.75459	0.00590731	0.8 (CI: 0.3 – 1.4)	0.8	0.3	1.4					0.280612	0	0.280612	2.85091	0.00440411
Lesotho	2004	2014	4.6 (CI: 0.0 – 9.3)	4.6	0.0	9.3	9.2 (CI: 4.6 – 13.8)	9.2	4.6	13.	2.37245	2.14286	3.19693	1.43888	0.150626	6.2 (CI: 4.3 – 8.1)	6.2	4.3	8.1	4.5 (CI: 2.5 – 6.5)	4.5	2.5	6.5	0.969388	1.02041	1.40746	1.20785	0.229253
Malawi	2004	2016	0.3 (CI: 0.0 – 0.9)	0.3	0.0	0.9	1.0 (CI: 0.3 – 1.7)	1.0	0.3	1.7	0.229592	0.357143	0.424574	1.64871	0.0989724	2.5 (CI: 1.2 – 3.9)	2.5	1.2	3.9	1.0 (CI: 0.5 – 1.6)	1.0	0.5	1.6	0.688776	0.280612	0.743744	2.01682	0.0433619
Mozambique	2009	2015	5.3 (CI: 3.3 – 7.3)	5.3	3.3	7.3	4.0 (CI: 2.2 – 5.9)	4.0	2.2	5.9	1.02041	0.943878	1.39001	0.935243	0.355427	2.5 (CI: 1.2 – 3.9)	2.5	1.2	3.9	2.4 (CI: 0.9 – 3.9)	2.4	0.9	3.9	0.688776	0.765306	1.02961	0.0971238	0.929079
Namibia		2013					2.9 (CI: 1.4 – 4.5)	2.9	1.4	4.5	0	0.790816	0.790816	3.6671	0.000268272					2.4 (CI: 1.3 – 3.5)	2.4	1.3	3.5	0	0.561224	0.561224	4.27636	2.31466e-05
South Africa		2016					4.7 (CI: 1.3 – 8.0)	4.7	1.3	8.0	0	1.70918	1.70918	2.74985	0.00599217					1.8 (CI: 0.6 – 3.1)	1.8	0.6	3.1	0	0.637755	0.637755	2.8224	0.00480791
Tanzania	2004	2012	5.6 (CI: 3.3 – 7.9)	5.6	3.3	7.9	2.4 (CI: 0.8 – 4.0)	2.4	0.8	4.0	1.17347	0.816327	1.42948	2.23857	0.024979	1.8 (CI: 1.1 – 2.6)	1.8	1.1	2.6	0.7 (CI: 0.4 – 1.1)	0.7	0.4	1.1	0.382653	0.178571	0.422269	2.60497	0.00918028
Uganda	2005	2011	1.8 (CI: 0.5 – 3.2)	1.8	0.5	3.2	1.6 (CI: 0.2 – 3.0)	1.6	0.2	3.0	0.688776	0.714286	0.992278	0.201556	0.850938	0.9 (CI: 0.5 – 1.3)	0.9	0.5	1.3	2.3 (CI: 1.6 – 2.9)	2.3	1.6	2.9	0.204082	0.331633	0.389396	3.59531	0.00035085
Zambia	2007	2018	5.7 (CI: 3.8 – 7.5)	5.7	3.8	7.5	2.7 (CI: 1.6 – 3.8)	2.7	1.6	3.8	0.943878	0.561224	1.09812	2.73193	0.00632284	2.9 (CI: 1.7 – 4.1)	2.9	1.7	4.1	1.0 (CI: 0.6 – 1.4)	1.0	0.6	1.4	0.612245	0.204082	0.645363	2.94408	0.00329078
Zimbabwe	2006	2015	4.4 (CI: 2.8 – 6.0)	4.4	2.8	6.0	2.8 (CI: 1.5 – 4.1)	2.8	1.5	4.1	0.816327	0.663265	1.05181	1.52118	0.128309	4.1 (CI: 2.8 – 5.5)	4.1	2.8	5.5	3.0 (CI: 2.2 – 3.8)	3.0	2.2	3.8	0.688776	0.408163	0.80063	1.37392	0.170272
Lower prevalence											0	0	0											0	0	0
Angola		2016					0.8 (CI: 0.1 – 1.4)	0.8	0.1	1.4	0	0.331633	0.331633	2.41231	0.0157577					0.4 (CI: 0.0 – 1.0)	0.4	0.0	1.0	0	0.255102	0.255102	1.568	0.116829
Burkina Faso	2003	2010	1.0 (CI: 0.0 – 2.6)	1.0	0.0	2.6	0.9 (CI: 0.0 – 2.3)	0.9	0.0	2.3	0.663265	0.586735	0.885539	0.112926	0.917344	0.5 (CI: 0.0 – 1.1)	0.5	0.0	1.1	0.2 (CI: 0.0 – 0.5)	0.2	0.0	0.5	0.280612	0.127551	0.308241	0.973265	0.335584
Burundi	2010	2017	0.3 (CI: 0.0 – 0.8)	0.3	0.0	0.8	0.0 (CI: 0.0 – 0.0)	0.0	0.0	0.0	0.204082	0	0.204082	1.47	0.141859	0.2 (CI: 0.0 – 0.5)	0.2	0.0	0.5	0.1 (CI: 0.0 – 0.2)	0.1	0.0	0.2	0.127551	0.0510204	0.137377	0.727926	0.475993
Cameroon	2004	2011	1.4 (CI: 0.7 – 2.2)	1.4	0.7	2.2	0.5 (CI: 0.1 – 0.9)	0.5	0.1	0.9	0.382653	0.204082	0.433673	2.07529	0.037642	1.5 (CI: 0.4 – 2.5)	1.5	0.4	2.5	0.5 (CI: 0.1 – 0.8)	0.5	0.1	0.8	0.535714	0.178571	0.564692	1.77088	0.0762076
Chad		2015					1.4 (CI: 0.3 – 2.5)	1.4	0.3	2.5	0	0.561224	0.561224	2.49455	0.0125598					0.3 (CI: 0.0 – 0.7)	0.3	0.0	0.7	0	0.178571	0.178571	1.68	0.092673
Cote d'Ivoire	2005	2012	0.4 (CI: 0.0 – 1.0)	0.4	0.0	1.0	0.1 (CI: 0.0 – 0.2)	0.1	0.0	0.2	0.255102	0.0510204	0.260154	1.15316	0.251576	0.2 (CI: 0.0 – 0.5)	0.2	0.0	0.5	0.6 (CI: 0.0 – 1.3)	0.6	0.0	1.3	0.127551	0.331633	0.355316	1.12576	0.263322
DR Congo	2007	2014	1.0 (CI: 0.1 – 2.0)	1.0	0.1	2.0	0.4 (CI: 0.0 – 0.8)	0.4	0.0	0.8	0.484694	0.204082	0.525906	1.14089	0.256791	1.0 (CI: 0.0 – 2.5)	1.0	0.0	2.5	0.3 (CI: 0.0 – 0.8)	0.3	0.0	0.8	0.637755	0.204082	0.669612	1.04538	0.299946
Gabon		2012					0.4 (CI: 0.0 – 0.7)	0.4	0.0	0.7	0	0.178571	0.178571	2.24	0.0248872					0.7 (CI: 0.0 – 1.4)	0.7	0.0	1.4	0	0.357143	0.357143	1.96	0.0496168
Gambia		2013					0.0 (CI: 0.0 – 0.0)	0.0	0.0	0.0	0	0	0							0.4 (CI: 0.0 – 1.1)	0.4	0.0	1.1	0	0.280612	0.280612	1.42545	0.154536
Ghana	2003	2014	0.2 (CI: 0.0 – 0.6)	0.2	0.0	0.6	0.1 (CI: 0.0 – 0.3)	0.1	0.0	0.3	0.153061	0.0765306	0.171128	0.584359	0.570616	0.0 (CI: 0.0 – 0.0)	0.0	0.0	0.0	0.3 (CI: 0.0 – 0.6)	0.3	0.0	0.6	0	0.153061	0.153061	1.96	0.0496168
Guinea	2005	2018	0.0 (CI: 0.0 – 0.0)	0.0	0.0	0.0	0.6 (CI: 0.0 – 1.4)	0.6	0.0	1.4	0	0.357143	0.357143	1.68	0.092673	1.2 (CI: 0.3 – 2.1)	1.2	0.3	2.1	0.5 (CI: 0.0 – 1.2)	0.5	0.0	1.2	0.459184	0.306122	0.55187	1.26841	0.206234
Liberia	2007	2013	0.9 (CI: 0.1 – 1.6)	0.9	0.1	1.6	1.0 (CI: 0.0 – 2.0)	1.0	0.0	2.0	0.382653	0.510204	0.637755	0.1568	0.88457	0.3 (CI: 0.0 – 0.8)	0.3	0.0	0.8	0.3 (CI: 0.0 – 0.7)	0.3	0.0	0.7	0.204082	0.178571	0.271177	0	1
Mali	2006	2013	1.0 (CI: 0.0 – 2.1)	1.0	0.0	2.1					0.535714	0	0.535714	1.86667	0.0615486	0.6 (CI: 0.0 – 1.1)	0.6	0.0	1.1	0.4 (CI: 0.0 – 1.0)	0.4	0.0	1.0	0.280612	0.255102	0.379236	0.527375	0.610286
Niger	2006	2012	0.0 (CI: 0.0 – 0.0)	0.0	0.0	0.0	0.0 (CI: 0.0 – 0.0)	0.0	0.0	0.0	0	0	0			0.4 (CI: 0.0 – 0.9)	0.4	0.0	0.9	0.0 (na)	0.0			0.229592	0	0.229592	1.74222	0.0811161
Rwanda	2005	2015	1.1 (CI: 0.1 – 2.1)	1.1	0.1	2.1	1.3 (CI: 0.3 – 2.4)	1.3	0.3	2.4	0.510204	0.535714	0.739796	0.270345	0.799122	0.2 (CI: 0.0 – 0.5)	0.2	0.0	0.5	0.4 (CI: 0.1 – 0.7)	0.4	0.1	0.7	0.127551	0.153061	0.199241	1.00381	0.320169
Senegal	2005	2017	0.0 (CI: 0.0 – 0.0)	0.0	0.0	0.0	0.1 (CI: 0.0 – 0.3)	0.1	0.0	0.3	0	0.0765306	0.0765306	1.30667	0.192598	0.2 (CI: 0.0 – 0.6)	0.2	0.0	0.6	0.1 (CI: 0.0 – 0.2)	0.1	0.0	0.2	0.153061	0.0510204	0.161341	0.619806	0.546505
Sierra Leone	2008	2013	1.1 (CI: 0.0 – 2.1)	1.1	0.0	2.1	0.9 (CI: 0.2 – 1.5)	0.9	0.2	1.5	0.535714	0.331633	0.630056	0.317432	0.763749	0.0 (CI: 0.0 – 0.0)	0.0	0.0	0.0	0.6 (CI: 0.1 – 1.1)	0.6	0.1	1.1	0	0.255102	0.255102	2.352	0.0185431
Togo		2014					0.1 (CI: 0.0 – 0.3)	0.1	0.0	0.3	0	0.0765306	0.0765306	1.30667	0.192598					0.4 (CI: 0.0 – 0.8)	0.4	0.0	0.8	0	0.204082	0.204082	1.96	0.0496168
	Bold: non-overlapping 95% confidence intervals
