# Supplementary material for: HIV trends and disparities by gender and urban–rural residence among adolescents in sub-Saharan Africa
Source: Reprod Health. 2021 Jun 17;18(Suppl 1):120. doi: 10.1186/s12978-021-01118-7 (PMC8210344; doi:10.1186/s12978-021-01118-7)
Supplement: Supplementary file 7 — Additional file7. Selected behavioral indicators among women, 15–24 years, grouped by HIV prevalence, in urban and rural residence, national surveys (media percent, countries), xls, 02 tables. [file 12978_2021_1118_MOESM7_ESM.xlsx]

## Sheet: Export Summary
	This document was exported from Numbers. Each table was converted to an Excel worksheet. All other objects on each Numbers sheet were placed on separate worksheets. Please be aware that formula calculations may differ in Excel.
	Numbers Sheet Name	Numbers Table Name	Excel Worksheet Name
	Females
		Table 1	Females
	Males
		Table 1	Males

## Sheet: Females
Additional file 7. Selected behavioral indicators among women, 15-24 years, grouped by HIV prevalence, in urban and rural residence, national surveys (median percent, countries).
	Sex before age 18						Premarital Sex						Condom use at last premarital sex						Multiple partners in last year						HIV tested in last year
Country	2006*			2015*			2006*			2015*			2006*			2015*			2006*			2015*			2006*			2015*
	All	Urban	Rural	All	Urban	Rural	All	Urban	Rural	All	Urban	Rural	All	Urban	Rural	All	Urban	Rural	All	Urban	Rural	All	Urban	Rural	All	Urban	Rural	All	Urban	Rural
Eastern and southern Africa
Ethiopia	44.5	26.8	49.6	40.3	21.7	46.4	1.5	3.3	0.8	3.7	7.8	1.8	32.1	45.3		18.8	26	5.1	0.5	0.8	0.5	0.6	1.9	0.4	1.9	8.1	1	27	52.9	21.6
Kenya	46.7	39.1	49.8	46.6	38.8	53.1	24.4	31.5	22.1	26.3	35.1	21.2	40.3	44.6	38.3	60.7	65	56.5	3.1	3.2	3.1	3	3.9	2.2
Lesotho	47.1	41.5	49.7	45.8	41.8	47.9	35.1	39.1	33	37.2	41.7	34.3	65.8	72	61.9	82.4	85.2	80.2	8.8	10.3	8.4	8.7	10.3	8	50.7	47.9	51.8	66.2	59.9	69.2
Malawi	58.5	50.4	60.7	59	50.9	60.8	21.1	27.8	18.8	28	32.1	26.7	38.7	49.2	33.1	54.4	65.6	50.1	1.7	2.7	1.4	2	3.4	1.8	9	15.8	7.4	53.3	62	51.7
Mozambique	79	76.8	80.2	76.9	71.7	80	54	61.6	43.5	51.1	55.5	45.7	45.2	56	24.3	55.9	66.9	39.7	8.1	10.9	6	4.3	5.6	3.5	22.8	31.9	17.5	37.6	44.4	33.5
Namibia	45.7	41.6	49.3	42.1	37	49.6	46.3	49.6	43.6	51.5	55.3	47	63.7	70	57.7	68	72.8	61.3	4.2	5.9	2.7	4.9	6.3	3.1
Tanzania	58.4	51.7	61.1	59.5	48	66.7	29.7	35.8	26.6	35.3	41	30.3	48.6	54.8	44.6	36.5	43	28.8	5	5.9	4.6	6.2	8	5.6	30.2	39.1	27.1	38.1	50	34.2
Uganda	62.4	52.5	65	56.4	46.8	60.3	24.2	33.2	21.5	28.6	32.4	27	39.3	53.8	32.4	44.5	48.2	42.6	3	3.8	2.8	4.5	4.4	4.6	17.1	24.9	15.2	67.3	73.3	65.2
Zambia	58.5	46.3	68.3	61.1	46.7	74	28.7	26	32.1	38.5	35.3	42.4	39	51.8	25.9	34.2	42	26.5	2.5	2.6	2.4	2.8	3.7	2.2	22.6	32.1	16.6	56.2	61.7	52.3
Zimbabwe	36.7	24	46.7	40.2	26.6	49.8	12.5	13.7	11.3	14.6	15.9	13.6	41.7	52.2	28.9	49.8	57.4	42.7	1.8	2.8	1.3	2.7	5.3	1.5	7.9	14.9	4.1	63	64.1	62.6
West & Central Africa
Burkina Faso	61.2	44.7	67.3	59.8	44.8	66.8	26.3	35.7	19.4	21.5	29.4	14.1	55.5	70.7	35	61.6	70.2	45	2.7	5.7	1.7	1.6	4.2	0.5				16.5	31.5	10.6
Burundi	22.9	28.8	22.1	22.3	25.7	21.7	4	9.4	3.1	6.1	11.6	5	26.9	46.2	17.9	34.9	52.3	26.8	0.7	2.2	0.5	0.9	2.6	0.6
Cameroon	69.2	63.2	77.5	60.3	52.9	70.7	34.1	37.1	27.7	36.8	40	31.1	51	59.1	28.1	59.4	63.7	49.3	10.5	13.4	6.7	10.2	13.6	6	5.9	8.5	2.5
Cote d'Ivoire	73.1	68	78.4	68.7	60.7	78.8	57.8	55.1	61.2	57.7	56	61.5	41	47	34.3	38.9	45.6	25.5	6.3	9.3	3.5	6.8	8.6	4.6	3.2	3.9	2.6	17	21.9	11.3
DR Congo	61.4	55	66.7	62.5	53.9	68.3	36.7	33.4	41.4	36.1	34	38.3	16.4	20.8	11.4	25.6	33.4	18.2	5.4	4.3	6.1	5.4	6.9	4.6	4	7.5	1.4	8.9	16.8	4.4
Ghana	43.9	36.6	51.5	47.4	40.1	55.6	34.2	34.6	33.6	40.3	38.9	41.9	29	33.8	22.8	19.9	21.2	18.5	3.6	4.6	2.7	4.2	5.1	3.4	8.1	9.7	6.8	15.8	17.8	14
Guinea	70.6	61.3	76.6	62	48.7	73	35.6	37	34	23.6	26.2	20.5	25.7	35.8	14	27.7	37.7	12.3	4.1	5.3	3.5	2.5	3.5	1.8	2	3.6	1.1	11.1	17.2	7.2
Liberia	82	81.5	82.4	84.8	82.9	88.2	69.3	72.2	64.6	68.1	68.6	66.7	13.9	17.7	7.4	22.3	26.1	12.4	9.7	13.7	5.8	11.3	13.7	6.7	2.2	3.4	1.1	21.1	20.7	21.8
Mali	72.8	64.6	78	68.1	57.6	72.5	8.1	11.1	5.5	26.4	31.3	22.9	20.4	23.2	15.5	14.4	20.6	8.5	2.4	4.6	1.2	1.9	3.7	1.3	4.4	9.6	1.5	9.8	18.7	6.9
Nigeria	49.3	33.6	58.3	53.2	35.7	66.7	31	30.9	31	21.1	20.9	21.3	35.5	46.3	26.3	38.2	39.2	37	3.6	4.7	3.2	2.4	3.6	1.8
Rwanda	17.6	18.2	17.4	19.7	23.7	18.6	4.7	8.5	3.7	11.3	17.2	9.6	25.2	38.5	17.2	51.1	66.9	43	1	2.1	0.8	2.5	6.5	1.3	20.9	43.4	17	59	61	58.4
Senegal	36.4	22.1	50.9	31.7	18.1	44.7	2.1	2.2	2	4.9	5.5	3.8	21.8	27.7	11.1	48.7	56.3	31.6	1.9	2.8	1.5	0.7	1.7	0.3	1.2	2.7	0.4	20	22.2	18.9
Sierra Leone	69.3	60.8	75.8	71.9	64.3	77.5	51.2	56.3	42.6	59.7	60.6	58.7	9.2	10.9	5.4	6.6	8.2	4.8	6.4	8.1	5	9.2	10.5	8.3	5.9	9.9	2.5	17.4	18.9	16.3
Median ESA (n=10)	52.75	43.95	55.25	51.5	44.25	56.7	26.55	32.35	24.35	31.95	35.2	28.65	41	53	33.1	52.1	61.2	42.65	3.05	3.5	2.75	3.65	4.85	2.65	19.85	28.4	15.9	54.75	60.8	52
Median WCA (n=13)	61.4	55	67.3	60.3	48.7	68.3	34.1	34.6	31	26.4	31.3	22.9	25.7	35.8	17.2	34.9	39.2	25.5	3.6	4.7	3.2	2.5	5.1	1.8	4.2	8	2	16.75	19.8	12.65

## Sheet: Males
Additional file 7. Selected behavioral indicators among men, 15-24 years, grouped by HIV prevalence, in urban and rural residence, national surveys (median percent, countries).
	Sex before age 18						Premarital Sex						Condom use at last premarital sex						Multiple partners in last year						HIV tested in last year
Country	2006*			2015*			2006*			2015*			2006*			2015*			2006*			2015*			2006*			2015*
	All	Urban	Rural	All	Urban	Rural	All	Urban	Rural	All	Urban	Rural	All	Urban	Rural	All	Urban	Rural	All	Urban	Rural	All	Urban	Rural	All	Urban	Rural	All	Urban	Rural
Eastern and southern Africa
Ethiopia	12.7	12.7	12.7	11.7	11.9	11.6	7.5	15.2	5.6	9.7	15.7	8.1	49.5	84.5	26.1	50.7	62	44.8	4.8	7.4	4.3	8.8	14.6	7.4	6.1	15.2	4	28.6	50.5	23.1
Kenya	58	51.1	60.1	55	54.5	55.4	37.8	44.1	36.4	41.5	50.4	36.3	63.8	74.9	60.8	74.5	78.4	71.3	24.2	28.8	22.5	20.5	22.4	19
Lesotho	62.7	62.4	62.7	66.5	67.8	65.8	57.2	52.7	58.7	58.1	55.9	59	65	86.7	58.4	79.8	87.2	76.6	35.6	54.5	31.7	37.2	43.5	34.5	20.7	29.4	18	31.7	47.1	25.2
Malawi	51.5	43.3	53.8	53.2	38.7	56.7	39.1	40.8	38.5	43.4	38.3	44.6	46.3	57.1	42.4	72.8	82.6	70.8	13.2	9.7	14	17.4	18.7	17.2	8.9	18.6	6.6	44.7	57.4	42.5
Mozambique	67.9	71.8	64.9	71.8	71.3	72.2	61.9	68.4	55.7	64.4	70.6	57.1	43.5	59.2	24.9	47.4	61.9	26.4	39.4	44.6	33	23.7	25.3	22.3	10.1	16.7	5.1	18.2	25.8	11.2
Namibia	59.3	58	60.5	56.5	57.4	55.3	48.5	53	45.1	52.1	56.9	47.6	80.5	87.3	74.6	82.6	84.8	80.2	21.8	21.5	22.1	16.9	16.7	17.2
Tanzania	43.1	40.1	44.1	51.1	46.7	53.7	33.4	30.9	34.3	46.5	49	45	48.7	69.6	42.1	41.4	48.8	36.9	33.2	31.4	33.9	27.9	29.3	27.5	20	27.7	18	28.5	38.1	25.3
Uganda	47.9	53	46.4	51.7	52.6	51.4	27.6	30.9	26.7	38.4	43.9	36.7	55.9	81.5	48.8	57.5	68.7	53.3	22.7	20.7	23.2	29.2	32.1	28.3	12.9	20.4	11.2	50.4	54.8	49
Zambia	51.1	46.7	55.2	50	38.1	59.9	37.6	32.1	43.2	43.7	35.7	50.7	47.3	56.2	40.7	48.8	56.6	43.9	19.7	22.3	18	21.2	17.4	23.3	13.4	15.2	12.2	39	48.1	32.8
Zimbabwe	28	26.9	28.9	28.5	26.4	29.7	28.1	28.4	27.8	30	35.1	27.6	67.3	83.3	57	81	86.9	77.5	20	20.8	19.5	25	30.1	22.5	7.1	12.2	4	39.4	40.9	38.6
West and Central Africa
Burkina Faso	32.4	40.8	29	23	24.8	22.1	31.9	47.5	26	27.4	36.3	23.2	66.4	94.7	46.7	75.9	93.7	62.8	23.4	35.7	17.5	16.3	21.1	13.5			1.2	11.4	21.1	5.8
Burundi	19.4	25.8	18	17.7	16.9	17.8	5.7	13.7	4	7.5	11.6	6.8	46	70.3	28.1	51.7	66	47.4	6	16.6	4	7.1	11.3	6.4
Cameroon	51.5	53.8	47.5	49.3	50.7	46.9	45.2	49.3	38.8	44.1	48.4	37.6	57	65.5	40	72	77.8	60.6	41.5	43.1	38.5	37.7	39.6	34.7	6	7	4.1
Cote d'Ivoire	56.4	56.7	56.2	47.6	47.3	48	56.1	58.4	54	51.7	53.3	49.1	53.5	61.4	45.6	60.4	70.6	43.4	32.8	32.1	33.6	40.6	43.6	36.3	3.2	5.4	1.2	10.1	13.3	5.6
DR Congo	55.6	53.6	57.3	59	54.9	61.9	50.8	45.4	55.3	48.7	47.8	49.5	25.6	40.5	15.3	28.3	42.9	17.4	25.2	27.9	23.3	27	27.4	26.7	3.2	4.8	2	6.3	8.1	5.2
Ghana	27.7	28.3	27.1	32.2	30.3	34.3	29.5	31.9	27.3	32.3	34.4	30.1	45.1	51.5	38.5	40.9	43.9	37.1	18.1	24.5	12.2	22.1	19.9	24.6	4.7	4	5.3	3.4	4.3	2.5
Guinea	58	57.9	58	31.6	28.1	35.7	52.9	56.5	49.4	32.6	36.1	29.2	35	41.9	27.7	51.1	62.2	37.8	33.9	32.5	35.4	21.7	22.9	20.6	2.9	3.4	2.3	4.6	8.2	0.9
Liberia	56.5	60.5	52.7	57.8	59.8	53.8	59.4	66.3	52.6	56.4	58.8	51.5	21	28.9	11.1	45.2	53.1	26.3	23	26	20.3	19.8	19	21.5	2.4	3.7	1.3	9.7	12.2	4.8
Mali	28.3	34.7	23.6	26.8	32.1	24.8	15.9	23.5	11.3	27	35.4	23.6	35.8	51.2	16.1	32	55.1	17.8	19.5	24.4	15.5	13.6	18.5	11.5	4.7	7.9	2.1	5.6	10.4	3.6
Nigeria	25.6	23	27.2	13.5	14.4	12.8	28.6	30.6	27.2	15.6	19.8	12.4	50.1	62.9	40.7	62.9	68	56.4	24.9	22.5	26.4	18.4	21.7	15.6
Rwanda	27.2	26.7	27.3	22.9	23.3	22.8	8.7	14.9	7.4	13.1	21.3	11	39.2	65.3	27.9	70.2	83.5	63.6	4.4	5.1	4.3	9.5	19.4	6.3	16.2	29.3	13.2	48.9	46.1	49.8
Senegal	37.3	36.5	38.7	17.4	15.9	19	20.9	21.8	19.5	13.1	12.9	13.4	47.5	57	31.7	61.6	73.5	50.1	21	24.4	16.8	12.9	11.7	13.8	1.2	1.6	0.8	4.6	6.3	3.3
Sierra Leone	48.1	50.7	45.1	54.6	57.4	52	49.7	57.1	41.6	54.9	56.7	53.1	19.6	29.8	4.1	16.4	23.1	9.8	19.8	22.7	16.3	26.8	33.4	21.2	2.1	3.4	0.3	6.5	6.5	6.4
Median ESA	51.3	48.9	54.5	52.45	49.65	55.35	37.7	36.45	37.45	43.55	46.45	44.8	52.7	78.2	45.6	65.15	73.55	62.05	22.25	21.9	22.3	22.45	23.85	22.4	11.5	17.65	8.9	35.35	47.6	29.05
Median WCA	37.3	40.8	38.7	31.6	30.3	34.3	31.9	45.4	27.3	32.3	36.1	29.2	45.1	57	28.1	51.7	66	43.4	23	24.5	17.5	19.8	21.1	20.6	3.2	4.4	2	6.4	9.3	5
